# Supplementary material for: Antibody Persistence and Risk of COVID-19 Infection: Insights from Modeling
Source: Vaccines (Basel). 2024 Sep 21;12(9):1079. doi: 10.3390/vaccines12091079 (PMC11435888; doi:10.3390/vaccines12091079)
Supplement: Supplementary file 1 [file vaccines-12-01079-s001.zip]

Archive with 1 entries (1 files):
- vaccines-3168425-supplementary.pdf
